# Supplementary material for: Dynamic sampling of images from various categories for classification based incremental deep learning in fog computing
Source: PeerJ Comput Sci. 2021 Jul 15;7:e633. doi: 10.7717/peerj-cs.633 (PMC8293927; doi:10.7717/peerj-cs.633)
Supplement: Supplemental Information 1 [file peerj-cs-07-633-s001.zip]

Archive with 42 entries (41 files):
- Codes/
- Codes/Stanford-dogs-LCS.py
- Codes/ImageNet-WRST.py
- Codes/ImageNet-NS.py
- Codes/Stanford-dogs-SEA.py
- Codes/CIFAR-100-KWT.py
- __MACOSX/Codes/._CIFAR-100-KWT.py
- Codes/CUB-200-SEA.py
- Codes/CIFAR-100-ES.py
- __MACOSX/Codes/._CIFAR-100-ES.py
- Codes/CUB-200-MT.py
- __MACOSX/Codes/._CUB-200-MT.py
- Codes/ImageNet-KWT.py
- __MACOSX/Codes/._ImageNet-KWT.py
- Codes/CUB-200-LCS.py
- Codes/Stanford-dogs-NS.py
- Codes/CUB-200-WRST.py
- __MACOSX/Codes/._CUB-200-WRST.py
- Codes/CUB-200-ES.py
- Codes/Stanford-dogs-KWT.py
- __MACOSX/Codes/._Stanford-dogs-KWT.py
- Codes/Stanford-dogs-MT.py
- Codes/CIFAR-100-NS.py
- __MACOSX/Codes/._CIFAR-100-NS.py
- Codes/CUB-200-NS.py
- Codes/Stanford-dogs-ES.py
- __MACOSX/Codes/._Stanford-dogs-ES.py
- Codes/ImageNet-LCS.py
- Codes/ImageNet-ES.py
- Codes/CIFAR-100-LCS.py
- __MACOSX/Codes/._CIFAR-100-LCS.py
- Codes/ImageNet-SEA.py
- Codes/CUB-200-KWT.py
- Codes/CIFAR-100-SEA.py
- __MACOSX/Codes/._CIFAR-100-SEA.py
- Codes/CIFAR-100-WRST.py
- __MACOSX/Codes/._CIFAR-100-WRST.py
- Codes/Stanford-dogs-WRST.py
- __MACOSX/Codes/._Stanford-dogs-WRST.py
- Codes/CIFAR-100-MTS.py
- __MACOSX/Codes/._CIFAR-100-MTS.py
- Codes/ImageNet-MTS.py
